# Supplementary material for: Risk factors analysis and nomogram development for myelosuppression in diffuse large B-cell lymphoma patients undergoing first-line chemotherapy: a dual-centre retrospective cohort study
Source: PeerJ. 2025 Jun 17;13:e19539. doi: 10.7717/peerj.19539 (PMC12180452; doi:10.7717/peerj.19539)
Supplement: Supplemental Information 1 [file peerj-13-19539-s001.csv]

Development Sets and Verification Sets	Myelosuppression	Sex	AnnArbor	Chemotherapy Cycle Classification	Bone Metastasis	Age	60 years of age	BMI	Smoking history	Drinking history	History of surgery	Diabetes mellitus	High Blood Pressure	Presence of infection	Coronary heart disease	Albumin	Globulin	Leukocytes	Neutrophils	Lymphocyte	Hemoglobin	Platelet	Albuminous aminotransferase	Aspartate aminotransferase	Creatinine
1	0	2	3	3	0	78	2	30.67	0	0	0	0	1	0	0	43	25	3.78	2.27	0.9	113	198	51	61	35
1	0	2	4	1	0	50	1	1.93	0	0	0	0	0	0	0	44	28	4.76	2.97	1.37	139	254	34	23	36.4
1	0	2	4	1	0	50	1	19.29	0	0	0	0	0	0	0	44	26	6.55	4.51	1.61	140	281	29	21	37
1	1	2	3	1	0	66	2	24.22	1	0	1	0	0	1	0	40.5	27.9	16.18	13.73	1.09	135	97	20	18	34.6
1	0	2	4	1	0	77	2	15.62	0	0	0	0	0	1	0	27.5	26.3	24.2	17.65	0.32	145	505	7	15	35
1	1	2	3	1	0	66	2	24.84	0	0	1	0	0	1	0	39.4	32.8	5.18	4.33	0.66	133	139	17	22	36.4
1	1	2	3	2	0	66	2	26.04	0	0	0	0	0	0	0	38.3	27.9	1.83	0.71	0.73	137	128	23	22	37
1	0	2	3	2	0	66	2	26.04	0	0	0	0	0	1	0	38.6	27.1	3.07	1.85	0.78	135	131	26	27	37.5
1	1	2	3	2	0	66	2	24.84	0	0	1	0	0	1	0	38.2	27.9	5.89	4.9	0.36	120	117	22	21	37.6
1	1	2	4	2	0	78	2	22.67	1	0	0	1	1	0	0	40.6	23.7	3.49	1.79	1.34	114	215	14	22	39.8
1	1	2	3	1	0	66	2	24.84	0	0	1	0	0	1	0	41.1	29.4	3.03	1.55	0.87	133	159	21	21	41
1	0	1	3	1	0	70	2	19.15	0	0	0	1	0	0	0	21	27	3.74	2.69	0.42	71	258	23	22	41.3
1	0	2	4	1	0	51	1	20.06	1	1	0	0	0	0	0	45	29	5.91	3.92	1.52	147	271	31	24	42
1	0	2	3	1	0	77	2	21.37	0	0	0	0	1	0	1	32	4.9	4.63	3.78	0.35	135	309	18	24	42
1	0	2	4	1	0	51	1	20.45	1	0	0	0	0	0	0	45.9	30	5.52	3.61	1.5	145	253	22	22	42
1	0	2	4	1	0	50	1	19.68	0	0	0	0	0	0	0	44	26	4.68	3.11	1.32	146	274	18	19	42
1	1	2	4	3	0	78	2	21.64	0	0	0	1	1	0	0	39.9	23.3	3.36	1.94	1.06	115	156	13	22	42.1
1	1	2	3	2	0	66	2	24.84	0	0	1	0	0	1	0	38.9	27.6	2.4	1.33	0.56	121	125	17	20	42.1
1	0	2	4	3	0	78	2	20.81	0	0	0	1	1	0	0	41.3	21	3.34	1.95	1.12	121	150	10	21	42.2
1	1	1	4	1	0	25	1	19.22	0	0	0	0	0	0	0	43	30	4.06	2.05	1.46	125	293	65	65	43
1	1	2	4	2	0	78	2	21.64	0	0	0	0	1	0	0	41.4	23.6	2.82	1.25	1.26	122	205	13	23	43.5
1	0	2	2	3	0	63	2	22.31	0	0	0	0	1	0	0	43	23	3.76	2.66	0.63	126	215	16	33	44
1	0	2	4	1	0	51	1	20.45	0	0	0	0	0	0	0	46.8	24.4	6.71	4.43	1.74	139	265	16	18	44
1	0	2	3	4	0	78	2	16.82	0	0	0	0	1	0	1	31.1	19	4.4	3.49	0.44	82	342	34	41	44.4
1	0	2	3	4	0	78	2	18.03	1	0	0	0	1	0	1	29.5	16	4.28	3.14	0.7	94	244	20	21	44.6
1	0	2	4	1	0	51	1	20.06	0	0	0	0	0	0	0	47.3	27.6	6.94	4.36	2.07	146	273	20	20	44.8
1	0	1	2	1	0	87	2	15.22	0	0	0	0	0	0	0	29.4	41	5.74	4.88	0.15	123	224	4	29	45
1	0	2	4	1	0	51	1	20.06	1	0	0	0	0	0	0	44.8	27.7	2.5	4.15	1.83	140	231	34	26	45
1	1	1	4	4	1	69	2	26.67	0	0	0	0	0	0	0	38	22	3.65	0.69	2.44	60	25	9	13	46
1	0	2	2	1	0	79	2	13.84	1	0	0	0	0	1	0	22.7	23.4	13.09	12.29	0.43	41	277	8	12	46.6
1	1	2	2	3	0	62	2	22.31	0	0	0	0	1	0	0	43	18	3.58	2.28	0.85	128	228	13	22	47
1	0	1	2	1	0	87	2	24.22	0	0	0	0	0	0	1	26.9	32.2	70.9	4.71	0.42	120	77	18	39	48
1	0	2	3	3	0	78	2	17.22	0	0	0	0	1	0	1	27.6	16	4.75	3.1	1.19	86	249	22	24	48.1
1	0	2	4	1	0	51	1	20.06	0	0	0	0	0	0	0	44.6	27.9	0	3.06	1.51	143	244	29	27	48.3
1	1	2	4	2	0	78	2	20.81	0	0	0	1	1	0	0	39.7	23	3.26	1.14	1.66	112	258	12	21	48.6
1	1	2	4	1	1	27	1	21.52	0	0	0	0	0	0	0	25	22	7.12	6.17	0.67	124	219	12	44	49
1	0	2	3	2	0	78	2	18.83	0	0	0	0	1	0	1	29	18.1	2.88	2.17	0.19	98	360	56	32	49
1	1	2	4	1	0	78	2	21.23	1	0	0	1	1	0	0	40.2	24.2	3.31	1.61	1.41	115	243	13	17	49.2
1	1	2	4	1	0	78	2	22.48	1	1	0	1	1	0	0	39.7	25.4	4.25	1.64	2.19	137	227	13	21	49.9
1	1	2	3	1	0	36	1	19.31	0	0	0	0	0	0	0	42	28	6.27	4.35	1.36	128	257	31	30	50
1	1	2	4	1	1	23	1	17.19	0	0	1	0	0	0	0	47	21	3.7	2.7	0.61	128	187	20	19	50
1	0	2	4	1	0	78	2	22.89	0	0	0	1	1	1	0	39.2	26.2	4.31	2.15	1.75	139	163	18	26	50.3
1	1	2	3	4	0	78	2	18.03	0	0	0	0	0	0	1	29.4	19.4	5.16	3.86	0.82	95	269	26	23	50.6
1	1	2	3	2	0	48	1	24.61	0	0	0	0	0	0	0	45	33	4.59	2.64	1.47	114	114	41	39	51
1	0	2	3	2	0	78	2	30.67	1	0	0	0	1	0	0	43	24	5.37	3.75	0.95	117	192	36	37	51
1	1	2	2	2	0	62	2	22.31	1	1	0	0	1	0	0	37	17	4.38	2.15	1.63	137	256	21	26	51
1	1	2	4	3	1	21	1	17.31	0	0	1	0	0	0	0	46	17	5.19	3.75	0.99	122	145	12	17	51
1	0	2	3	1	0	62	2	24.17	0	0	1	0	1	0	0	40	23	4.79	3.93	0.65	144	245	17	63	52
1	1	2	3	2	0	77	2	19.47	0	0	0	0	1	0	1	23.8	19.2	5.84	4.51	0.5	118	427	47	45	52
1	0	2	3	3	0	78	2	18.03	1	1	0	0	1	0	1	30	20.1	6.07	4.74	0.47	92	468	46	35	52
1	0	2	2	4	0	63	2	22.31	0	0	0	0	1	0	0	45	22	4.94	3.42	0.95	127	297	18	30	52
1	1	2	2	2	0	62	2	22.31	1	1	0	0	1	0	0	42	24	5.01	3.48	0.96	143	236	19	27	52
1	0	2	3	3	0	49	1	26.17	1	0	0	0	0	0	0	37	30	4.07	2.36	1.07	125	285	16	18	52
1	0	2	4	1	0	52	1	20.45	0	0	0	0	0	0	0	48.1	27.9	7.12	4.74	1.83	148	275	31	24	52.3
1	1	2	4	1	0	69	2	22.67	0	0	0	0	0	0	0	41	23	5.73	4.01	1.07	125	309	12	32	53
1	0	2	2	2	0	62	2	23.05	1	1	0	0	1	0	0	40	22	5.52	4.34	0.77	149	239	17	23	53
1	1	1	4	1	0	60	1	16.26	0	0	0	0	0	0	0	27	59	9.63	4.84	3.38	47	538	2	3	53
1	0	2	2	3	0	63	2	22.31	0	0	0	0	1	0	0	41	22	2.87	1.78	0.61	128	219	14	29	55
1	0	2	2	1	0	68	2	28.3	0	0	0	0	0	0	0	44	31	4.17	2.2	1.59	138	330	18	25	55
1	0	2	3	1	0	77	2	21.37	1	0	0	0	1	1	1	41.9	18.3	5.25	3.4	0.89	146	210	12	25	55
1	0	2	1	1	0	65	2	22.35	0	0	0	0	0	0	0	49.3	28	5.31	3.17	1.53	131	260	29.4	21.1	55
1	1	1	4	1	1	62	2	23.74	0	0	0	0	1	0	0	49	33	6.65	5.07	1.11	139	236	22	19	55
1	0	1	4	1	0	63	2	15.62	0	1	0	0	0	1	0	27.1	32.6	10.47	9.23	0.76	50	430	8	10	56.1
1	0	2	3	1	0	67	2	19.56	0	0	1	0	0	0	0	37	32	11	7	2.88	118	237	75	76	57
1	0	2	3	3	0	78	2	28.72	1	0	0	0	1	0	0	38	27	4.9	3.06	1.05	114	157	43	50	57
1	0	2	3	2	0	77	2	20.43	0	0	0	0	1	0	1	21.1	13	6.91	5.59	0.59	121	263	45	34	57
1	0	1	2	1	0	59	1	23.05	0	0	0	1	1	0	0	32.9	28.3	6.79	5.39	0.88	132	89	52	30	57
1	1	2	3	3	0	52	1	19.81	0	0	0	0	0	0	0	44	29	3.37	2.11	1.07	139	197	16	27	57
1	1	2	2	1	0	44	1	24.22	0	0	0	0	0	0	0	34	30.4	9.44	3.86	4.25	147	183	40.6	30	58
1	0	1	4	1	1	27	1	19.72	0	0	1	0	0	0	0	38	41	6.41	3.9	1.74	119	482	45	24	58
1	0	1	4	1	1	25	1	25.64	0	0	0	0	0	0	0	44	26	13.18	4.25	8.44	132	172	22	12	58
1	0	2	3	1	0	81	2	25.64	0	0	0	0	1	0	1	22.8	32	5.5	4.87	0.32	103	173	6	20	59
1	1	2	2	2	0	42	1	27.11	0	0	0	0	0	0	0	38	29	9.55	5.76	2.18	139	417	16	19	59
1	1	2	2	2	0	40	1	23.11	0	1	1	0	0	0	0	49.4	30.7	4.45	2.05	1.25	130	305	21.3	23.9	60
1	1	2	4	1	0	56	1	20.96	0	0	0	0	0	0	0	33	34	11.98	9.43	1.38	124	383	20	23	61
1	0	1	2	1	0	45	1	19.92	0	0	0	0	0	0	0	46	37	14.18	12.43	1.03	144	247	28	18	61
1	0	1	4	1	0	31	1	16.8	0	0	0	0	0	0	0	44	26	6.17	3.86	1.86	128	354	8	15	61
1	1	2	4	1	0	59	1	20.5	0	0	0	0	0	0	0	44	22	9.5	7.26	1.28	112	180	27	27	62
1	1	1	3	3	0	74	2	21.97	1	1	0	0	0	1	0	34.1	23.6	3.21	1.63	0.9	121	171	19	22	62
1	1	2	4	1	0	29	1	21.23	0	0	1	0	0	0	0	43	23	9.19	6.67	1.5	134	290	18	17	62
1	0	1	1	1	0	68	2	21.67	0	0	0	0	0	0	0	33.2	19.2	3.73	3.08	0.47	110	118	20	13	62.5
1	0	1	3	3	0	74	2	21.97	1	0	0	0	0	1	0	42.1	25.2	3.02	1.38	1.01	137	170	70	57	63
1	1	2	4	2	1	74	2	19.98	0	0	1	0	1	0	1	30.2	18	1.93	1.21	0.28	93	67	13	51	63
1	1	2	1	1	0	14	1	24.65	0	0	0	0	0	0	0	37	29	3.42	1.77	1.23	125	185	35	36	63
1	0	1	2	1	0	43	1	30.86	1	1	1	0	0	0	0	51	23	5.9	3.29	2.13	169	298	42	32	63
1	1	1	4	2	0	45	1	18.29	0	0	0	0	0	0	0	45	18	5.26	3.39	1.13	113	229	26	30	63
1	0	2	1	1	0	38	1	23.98	0	0	0	0	0	0	0	47	35	7.26	4.32	2.29	134	395	13	21	63
1	1	1	3	2	0	35	1	17.65	0	0	0	0	0	1	0	42.9	17.7	4.11	2.78	0.8	133	141	14	13	63
1	1	1	3	2	0	65	2	20.72	0	0	1	0	0	1	0	23.7	20.8	3.7	1.66	1.04	87	204	47	10	63.9
1	1	1	3	4	0	74	2	22.32	0	0	0	0	1	0	0	40.6	24.4	3.6	1.61	1.24	136	173	28	29	64
1	1	1	2	1	0	87	2	19.61	0	0	0	0	0	0	0	38	25	6.85	3.88	0.61	145	80	21	20	64
1	1	2	3	2	0	74	2	23.23	0	0	0	0	1	0	0	41	24	3.46	2.27	0.83	116	274	11	30	66
1	1	1	3	1	0	73	2	24.09	0	0	1	0	1	0	0	36	29	3.78	2.37	0.93	144	151	20	26	66
1	1	2	4	3	1	51	1	18.37	0	0	1	0	0	0	0	48	18	3.03	1.95	0.84	105	429	19	25	66
1	0	1	1	1	0	71	2	21.45	0	0	1	0	0	0	0	41	31	5.54	3.37	1.82	152	250	29	22	66
1	0	2	3	3	0	78	2	18.75	0	0	0	0	1	0	1	35.8	19.6	8.29	5.96	1.46	112	371	34	60	66.2
1	0	2	2	2	0	77	2	22.67	0	0	0	0	0	0	0	40	20.4	3.52	1.75	0.85	126	150	22	21	66.7
1	0	1	3	1	0	65	2	18.71	0	0	0	0	0	1	0	20.3	25.7	15.4	13.27	1.4	87	261	32	14	66.9
1	1	1	4	1	1	35	1	17.86	1	0	1	0	0	0	0	44	15	3.72	1.63	1.26	149	169	36	27	67
1	0	2	1	1	0	18	1	20.45	0	0	0	0	0	0	0	44	28	6.72	5.59	0.77	127	308	19	16	67
1	1	1	4	2	1	55	1	21.83	0	0	0	0	0	0	0	38	23	4.96	4.46	0.15	103	320	49	28	68
1	0	1	1	1	0	84	2	22.79	0	0	0	0	1	0	0	47	31	6.99	3.78	1.74	171	193	14	25	68
1	1	1	3	2	0	74	2	23.03	0	0	0	0	0	1	0	42	25	2.63	1.32	0.62	141	181	21	22	68
1	0	1	2	1	0	70	2	19.61	0	0	0	0	1	0	0	44.3	26.4	6.03	4.26	1.2	147	103	24	21	68.2
1	0	1	2	1	0	22	1	18.37	0	1	0	0	0	0	0	34.3	26	4.79	3.44	0.85	136	161	22	15	68.7
1	0	2	2	2	0	67	2	25.89	1	0	0	0	1	0	0	39.4	31.2	5.77	3.18	2.09	143	180	17	23	68.8
1	0	1	4	1	0	38	1	30.12	0	0	0	0	0	0	0	48	23	4.23	2.6	1.07	135	187	13	33	69
1	1	1	3	3	0	74	2	22.68	0	0	0	0	0	1	0	41	24	2.5	2.64	1.24	142	193	24	29	69
1	1	2	3	1	0	46	1	25.33	0	0	0	0	0	0	0	42	34	5.04	3.07	1.04	129	293	14	24	69
1	0	2	4	1	0	64	2	20.7	0	0	0	0	0	0	0	43.2	19.1	4.28	2.58	0.91	139	136	12.7	17.4	69
1	1	1	4	1	0	36	1	22.04	0	0	0	0	0	0	0	38.6	27.47	6.43	2.4	2.88	117	590	59.6	50.8	69.4
1	0	1	3	1	0	86	2	15.22	0	0	0	0	0	0	1	31.2	53.7	7.6	4.33	1.27	109	97	15	29	70
1	0	1	4	1	1	72	2	23.53	1	0	0	0	0	0	0	39	34	7.91	4.35	2.48	148	266	13	23	70
1	0	2	4	1	1	71	2	20.03	0	0	0	0	1	0	0	37	28	8.84	6.61	0.9	119	430	6	12	70
1	0	1	2	1	0	22	1	19.83	0	1	0	0	0	0	0	43	24.6	5.38	4.17	0.72	149	197	25	21	70.2
1	0	2	1	1	0	71	2	16	0	0	0	0	0	0	1	37.1	29.4	2.45	1.15	1.07	136	95	28	68	70.7
1	1	2	3	2	0	57	1	22.83	0	0	1	1	0	0	1	45	31	3.69	1.6	0.88	118	437	55	72	71
1	1	1	4	1	0	71	2	19.56	0	0	0	0	0	0	0	45	27	7.08	5.28	1.23	95	196	11	16	71
1	0	1	3	1	0	68	2	23.88	1	0	0	0	0	0	0	42.6	29.1	4.67	2.47	1.41	165	178	15.3	16.8	71.5
1	1	2	4	2	1	74	2	19.98	0	0	1	0	1	0	1	28.6	17.2	2.72	1.97	0.4	107	46	29	146	72
1	0	2	3	3	0	79	2	22.35	0	0	0	0	1	0	0	41	23	4.1	2.78	0.71	136	115	28	31	72
1	1	1	3	1	0	73	2	23.38	0	0	1	0	0	1	0	43	26	2.9	1.62	0.88	161	172	33	30	72
1	1	2	4	1	0	26	1	19.71	0	0	0	0	0	0	0	43	32	3.52	2.33	0.81	125	145	32	25	72
1	0	1	2	4	0	44	1	24.61	0	0	0	0	0	0	0	47.5	23.9	8.53	5.29	2.37	164	252	28	24	72
1	0	2	3	1	0	47	1	29.02	0	0	0	0	0	0	0	46	31	4.77	3.03	1.28	138	194	26	19	72
1	0	1	4	1	0	44	1	17.37	1	1	1	0	0	0	0	48	25	8.05	4.08	2.9	143	300	12	16	72
1	1	1	2	1	0	70	2	19.72	0	0	1	0	1	0	1	29.9	24.6	6.76	5.56	0.6	140	263	22	22	72.6
1	0	1	3	2	0	65	2	18.04	0	0	1	0	0	0	0	25	26.9	6.57	5.16	0.55	87	63	46	14	72.6
1	0	1	4	4	0	81	2	19.49	0	0	0	0	1	0	0	33.9	26.4	3.82	1.82	1.16	104	206	22	14	72.6
1	1	1	4	2	1	41	1	20.31	0	0	0	0	0	0	0	39	23	5	3.59	0.64	97	288	12	15	73
1	1	1	2	1	0	22	1	19.83	0	1	0	0	0	0	0	45.7	32	2.9	1.78	0.72	144	234	39	30	73.1
1	1	1	1	2	0	67	2	25.34	1	1	0	0	0	0	0	38	24.3	5.55	3.28	1.46	137	147	15	17	73.8
1	1	1	2	1	0	61	2	23.92	0	0	0	0	0	0	0	47	23	5.05	3.49	1.03	133	242	19	29	74
1	0	1	1	1	0	69	2	20.76	1	1	1	0	1	0	0	49	42	3.81	2.69	0.68	133	305	18	29	74
1	0	1	1	1	0	56	1	21.77	0	0	0	0	0	0	0	44	23	7.49	4.06	2.65	152	146	53	32	75
1	0	1	2	2	0	62	2	18.75	0	0	1	0	0	0	0	41	31	1.1	1.97	0.65	136	154	26	26	75
1	0	2	3	1	0	81	2	17.48	0	0	0	0	1	0	1	23.6	27.7	6.32	5.55	0.41	96	145	10	20	75
1	0	1	1	1	0	74	2	24.8	0	0	0	1	1	0	1	39.2	26	7.54	5.41	1.26	132	114	15	18	75
1	1	2	3	2	0	78	2	20.44	0	0	0	0	1	0	0	39	25	4.69	3.24	0.51	127	179	19	28	76
1	0	2	3	1	0	77	2	21.78	0	0	0	0	1	0	1	23.2	16.1	7.99	6.55	0.52	141	359	14	21	76
1	0	1	2	1	0	87	2	18.93	0	0	0	0	0	0	0	38	35	5.34	3.14	0.94	149	94	12	19	76
1	1	1	2	2	0	54	1	23.51	1	1	1	0	0	0	0	41	23	6.55	4.51	1.17	143	251	10	14	76
1	0	1	4	4	0	81	2	20.08	0	0	0	0	1	0	0	38.2	25.7	11.22	8.32	1.41	107	253	16	15	76.6
1	0	1	2	2	0	62	2	19.53	0	0	1	0	0	0	0	40	26	6.21	4.56	0.97	132	201	41	36	77
1	1	2	3	3	0	79	2	20.89	0	0	0	0	1	0	0	43	22	3.61	1.86	1.06	142	153	26	33	77
1	1	1	4	1	0	62	2	17.21	0	0	1	0	0	0	0	37	32	10.89	8.26	0.96	119	175	32	30	77
1	0	1	2	1	0	62	2	17.21	0	0	1	0	0	0	0	37	32	9.76	8.26	0.96	119	175	32	30	77
1	0	2	2	1	0	73	2	30.44	0	0	0	0	0	0	0	45	35	7.2	4.1	2.67	148	170	16	21	77
1	0	1	2	1	0	62	2	17.72	1	0	1	0	0	0	0	43	32	7.76	6.48	0.61	124	283	28	18	77
1	0	1	1	1	0	42	1	29.07	0	1	0	0	0	0	0	52	27	4.36	2.44	1.64	105	335	17	16	77
1	1	1	2	1	0	46	1	16.14	1	0	0	0	0	0	0	46.1	21.8	5.27	3.17	1.26	145	266	12.8	14.6	77
1	1	1	2	1	0	25	1	19.53	0	0	1	0	0	0	0	48	29	4.11	2.61	1.18	135	488	11	14	77
1	1	1	4	1	1	34	1	17.86	1	0	1	0	0	1	0	40	19	4.08	1.66	2.05	142	125	8	12	77
1	1	2	3	3	0	78	2	21.46	0	0	0	0	1	0	0	41	25	3.4	2.02	0.75	128	126	22	29	78
1	0	1	4	1	1	35	1	17.51	1	0	1	0	0	1	0	41	16	4.77	3.16	0.87	121	123	11	13	78
1	0	1	3	1	0	66	2	24.68	0	0	0	0	1	0	0	34.4	23.7	4.22	2.3	1.23	140	116	22	23	78.4
1	1	1	2	1	0	51	1	25.08	0	0	1	0	0	0	0	43	28	6.59	3.74	1.88	142	187	19	21	79
1	0	1	2	1	0	46	1	19.88	1	0	0	0	0	0	0	45	28	7.34	4.48	2.32	147	374	15	18	79
1	0	1	1	1	0	46	1	23.38	0	0	0	0	0	0	0	46	22	17.86	13.08	3.59	159	246	19	11	79
1	0	2	2	1	0	77	2	22.22	0	0	0	0	0	1	0	36.5	24.5	4.76	2.61	1.2	113	157	24	26	79.2
1	0	2	3	4	0	80	2	22.22	1	1	0	0	1	1	1	28.4	28.7	2.13	2.03	0.05	112	83	27	30	79.5
1	1	1	4	2	0	54	1	20.2	0	0	0	0	0	0	0	40	25	4.93	2.16	1.02	133	333	527	171	80
1	0	1	4	1	0	56	1	25.4	1	0	0	0	0	0	0	34.8	19.2	5.83	3.68	1.7	141	186	45.2	29.6	80
1	1	1	3	1	0	73	2	22.95	0	0	1	0	0	1	0	42	25	52.8	2.75	1.04	152	199	29	27	80
1	0	1	2	4	0	44	1	22.04	0	0	0	0	0	0	0	46.8	24.1	6.84	5.02	1.12	160	218	15	20	80
1	1	1	3	2	1	39	1	22.04	0	0	0	0	0	0	0	45	26	18.13	2.82	1.45	78	56	10	17	80
1	0	2	2	2	0	77	2	22.22	1	0	0	0	0	0	0	37	22.2	4.11	2.76	0.75	112	112	20	22	80.2
1	0	1	4	3	0	81	2	19.49	0	0	0	0	1	0	0	39.2	24.2	7.01	4.9	0.78	93	379	31	23	80.4
1	0	1	3	1	0	66	2	18.14	0	0	0	0	0	0	0	32	21.1	3.47	1.97	0.8	124	177	15	12	80.7
1	1	2	4	1	0	57	1	16.3	0	0	0	0	0	0	0	42	24	6.89	3.17	1.29	118	70	11	27	81
1	0	1	4	1	1	48	1	19.96	0	0	0	0	0	0	0	34.5	24.95	15.9	12.84	1.53	144	309	6.2	10.6	81.8
1	0	2	1	1	0	56	1	23.44	0	0	1	0	0	0	0	48	28	5.96	4.11	1.37	167	206	27	25	83
1	0	1	2	1	0	34	1	25.1	0	0	0	0	0	0	0	49	25	8.2	5.45	2.12	164	274	33	22	83
1	0	2	3	2	0	78	2	20.89	0	0	0	0	1	0	0	35	22	7.62	5.4	0.8	129	129	23	20	83
1	0	1	4	1	0	59	1	24.58	0	0	0	0	1	0	0	45	25	13.5	11.43	0.93	126	440	23	17	83
1	1	1	2	1	0	56	1	19.05	0	0	0	0	0	0	0	41.5	29.38	6.11	3.5	2.16	122	203	10.2	15.5	83.1
1	0	2	2	3	0	77	2	22.06	0	1	0	0	0	0	0	39.6	20.5	4.23	2.21	1.31	124	153	11	23	83.3
1	0	2	2	1	0	76	2	22.22	0	0	0	0	0	1	0	39.7	26.4	5.12	3	1.01	112	185	25	26	83.4
1	0	2	2	1	0	77	2	22.22	0	0	0	0	0	0	0	38.2	23.9	4.26	2.46	0.88	120	287	19	24	83.9
1	1	1	1	1	0	38	1	15.23	1	0	0	0	0	0	0	38.8	30.8	3.11	1.62	0.94	134	246	41.9	52.9	84
1	1	1	4	2	0	72	2	18.62	0	0	0	0	0	0	0	43	22	30.21	27.96	1.12	126	297	33	20	84
1	0	1	2	1	0	62	2	17.72	0	0	1	0	0	0	0	43	44	5.53	3.62	1.22	135	187	17	20	84
1	0	1	2	1	0	87	2	19.27	0	0	0	0	0	0	0	37	30	2.1	2.78	0.68	145	89	11	19	84
1	0	1	3	1	0	51	1	22.65	0	0	0	0	0	0	0	36.3	31.5	16.55	11.44	2.66	142	558	11.8	12.4	84
1	1	1	1	1	0	31	1	24.22	1	0	1	0	0	0	0	39.6	26.8	4.71	2.16	1.78	147	338	76.8	33.6	84.4
1	0	1	4	1	0	80	2	24.09	1	1	0	0	1	1	0	40.7	22.4	2.3	3.62	6.12	117	155	24	27	85
1	0	1	3	2	0	74	2	21.97	1	1	1	0	0	1	0	43	28	8.8	0.31	0.28	141	144	49	23	85
1	0	1	2	1	0	42	1	23.39	0	0	0	0	0	0	0	46	28	7.9	4.38	2.89	152	392	17	23	85
1	0	1	2	3	0	44	1	20.2	0	0	0	0	0	0	0	47	24	7.35	5.03	1.7	165	201	18	19	85
1	1	1	4	1	0	51	1	23.18	1	1	1	0	0	0	0	42	31	8.16	5.21	2.06	158	430	12	18	85
1	0	2	2	3	0	77	2	23.73	1	0	0	0	0	0	0	37.8	19.6	4.86	2.96	1.13	134	133	17	19	85.1
1	0	1	4	1	0	66	2	23.62	0	0	0	0	1	0	0	39.6	30.7	4.35	2.25	1.39	147	246	15	16	85.1
1	0	1	4	3	0	66	2	22.68	0	0	0	0	1	0	0	39.6	26.8	4.04	2.08	1.01	125	297	18	22	85.3
1	0	2	2	3	0	77	2	21.23	0	1	0	0	0	0	0	34.8	19.6	5.36	4.02	0.44	100	173	14	21	85.9
1	0	1	2	1	0	87	2	20.28	0	0	0	0	0	0	0	34	21	2.25	1.31	0.5	151	105	16	28	86
1	0	1	4	1	1	60	1	22.04	0	0	1	0	0	0	0	43	29	5.44	2.52	2.48	139	96	11	16	86
1	0	2	3	4	0	80	2	22.52	1	1	0	0	1	0	0	46.2	24	3.79	2.74	0.63	145	141	27	30	86.5
1	1	2	3	2	0	78	2	20.89	0	0	0	0	1	0	0	35	22	3.72	2.43	0.48	117	176	13	20	87
1	0	2	4	1	0	55	1	19.98	0	0	1	0	0	0	0	42.5	19.1	3.57	1.94	1.1	165	99	14.1	29.8	87.1
1	1	2	2	2	0	77	2	21.64	0	1	0	0	0	0	0	36.9	18.6	3.38	2.02	0.76	110	164	20	23	87.1
1	0	1	4	2	0	66	2	23.42	0	0	0	0	1	1	0	40.9	26.9	6.9	4.82	1.35	140	258	19	18	87.3
1	0	1	4	1	0	80	2	21.61	0	0	0	0	1	0	0	33.3	21.4	5.25	3.86	0.35	112	194	33	15	87.4
1	0	1	1	2	0	67	2	23.59	0	0	0	0	0	0	0	35.1	20.3	3.32	1.77	1.13	124	169	9	12	87.5
1	0	1	4	1	0	59	1	18.61	0	0	0	0	0	0	0	32.6	52.8	3.62	1.86	1.47	121	254	16.8	30.4	88
1	0	1	2	1	0	46	1	25.71	1	0	0	0	0	0	0	47	24	5.7	2.97	2.11	160	181	40	19	89
1	1	1	3	2	1	35	1	17.51	0	0	0	0	0	1	0	41.5	16.1	3.74	1.86	1.19	150	173	14	14	89
1	0	1	3	1	0	66	2	22.5	0	0	0	0	0	0	0	36.2	26.4	3.66	2.46	0.5	134	182	15	12	89
1	0	2	3	4	0	81	2	23.28	0	1	0	0	1	0	1	42.8	27.4	5.78	4.18	1.11	151	153	28	26	89.2
1	0	1	3	1	0	40	1	25.31	0	0	0	0	0	0	0	46	21	5.3	3.29	1.56	162	160	12	16	90
1	1	1	4	4	0	81	2	19.49	0	0	0	0	1	0	0	29.5	23.1	7.81	5.51	0.76	93	164	18	13	90.5
1	1	1	2	1	0	68	2	19.15	0	1	0	0	0	1	0	23.1	51.6	3.18	1.56	0.71	85	246	30	65	91.2
1	0	1	2	1	0	78	2	27.92	0	0	0	0	1	0	0	35.2	28.2	7.48	4.76	1.18	138	328	60	35	91.9
1	1	1	4	3	0	49	1	21.47	0	0	1	0	0	0	0	44	21	4.2	2.74	0.82	125	331	20	26	92
1	0	1	4	2	0	66	2	23.05	0	0	0	0	1	0	0	36.1	24.3	5.27	2.89	1.09	124	252	19	20	92.3
1	0	1	4	2	0	66	2	23.8	0	0	0	0	1	0	0	37.9	24.7	4.5	2.53	0.98	127	217	26	19	92.8
1	0	1	4	1	1	61	2	23.72	0	0	0	0	0	0	0	43	53	53.97	5.92	1.14	129	194	11	8	93
1	1	1	4	3	0	81	2	21.08	0	0	0	0	1	0	0	38	24.7	3.89	3.29	0.29	107	174	26	21	93.4
1	0	1	4	1	1	59	1	25.95	0	0	0	1	0	0	0	37	21	6.55	5.68	0.69	96	203	7	14	94
1	0	1	2	1	0	78	2	25.59	0	0	0	0	1	0	1	38.6	35.8	6.38	4.09	1.77	189	249	13	26	95
1	0	1	1	1	0	33	1	23.44	1	1	1	0	0	0	0	52	27	8.48	3.29	4.35	143	332	43	24	95
1	1	1	4	1	0	59	1	23.94	0	0	0	0	1	1	0	36	23	1.2	0.2	0.76	148	84	20	14	95
1	0	1	2	1	0	78	2	27.64	0	0	0	0	1	0	0	42.9	39.3	8.85	5.54	2.33	153	193	24	35	95.5
1	0	1	4	1	1	56	1	21.08	0	0	0	0	0	0	0	41	46	13.42	2.98	9.15	102	59	9	37	96
1	0	2	3	4	0	79	2	22.83	0	0	0	0	1	0	0	42.4	24.1	12	2.1	1.38	138	126	13	27	97
1	0	1	2	1	0	62	2	26.89	1	1	0	0	1	0	0	49	25	12.5	8.22	3.53	166	292	27	21	97
1	0	1	2	3	0	44	1	20.94	1	1	0	0	0	0	0	44	29	11.26	5.93	4.91	154	201	20	17	98
1	1	2	4	2	1	42	1	24.44	0	0	0	0	0	1	0	28.2	20.7	2.62	2.34	0.28	138	80	43	103	99.1
1	1	2	4	1	1	45	1	22.19	0	0	0	0	0	0	0	45	22	9.94	2.13	7.21	76	63	32	43	100
1	1	2	4	1	1	52	1	24.22	0	0	0	0	0	0	0	45	37	5.6	3.52	1	146	293	12	19	100
1	0	1	4	1	0	66	2	23.62	0	0	0	0	1	0	0	41.6	29.2	4.04	2.42	1.2	154	210	22	17	100
1	1	2	4	1	1	50	1	22.77	0	0	1	0	0	0	0	42.2	22.6	4.34	2.12	1.93	74	46	12.5	15.3	100
1	1	1	4	1	0	66	2	24.01	0	0	0	0	1	0	0	40.1	29	6.11	3.71	1.12	150	210	27	20	100.4
1	0	1	4	1	0	61	2	25.1	1	0	1	0	0	0	0	50	24	10.32	6.63	1.68	169	252	32	29	102
1	0	1	3	2	0	74	2	21.97	0	0	0	0	0	1	0	40	30	7.51	6.34	0.43	145	227	22	24	102
1	0	1	3	1	0	66	2	19.53	0	0	0	0	0	1	0	28.6	22.8	2.16	1.39	0.2	109	170	16	16	102
1	0	1	2	3	0	44	1	20.94	0	0	0	0	0	0	0	42	37	24.18	6.14	17.32	163	194	12	23	104
1	0	1	2	1	0	51	1	26.4	1	1	1	0	1	0	0	40.2	43	12.98	8.87	2.29	137	271	11	14	104
1	0	1	4	1	1	58	1	20.07	0	0	0	0	0	0	0	35	52	51.19	4.6	1.17	91	264	11	25	106
1	0	2	3	4	0	80	2	22.22	0	0	0	0	1	1	1	36.8	19.9	1.71	0.6	0.63	134	128	41	35	107.2
1	0	1	4	1	1	58	1	20.83	0	0	0	0	0	0	0	39	46	15.41	7.71	5.48	105	224	21	21	109
1	0	1	2	1	0	78	2	28.28	0	0	0	0	1	0	0	40.1	32.3	4.8	3.1	0.88	164	178	34	16	110.1
1	0	2	3	4	0	79	2	22.22	0	0	0	0	1	0	0	42.7	26	4.49	2.56	1.39	142	148	31	33	115
1	1	2	3	1	0	62	2	25.97	0	0	0	0	0	0	0	39	50	7.52	3.38	2.76	149	193	32	27	131
2	0	1	3	1	0	55	1	23.44	0	0	1	0	0	0	0	45	24	3.94	3.01	0.51	37	115	8	20	75
2	1	2	4	4	1	67	2	17.78	0	0	1	0	0	0	0	36	24	2.66	1.23	0.88	67	53	18	34	79
2	1	1	1	2	1	39	1	22.04	0	0	0	0	0	0	0	45	26	18.13	2.82	1	78	56	10	17	80
2	1	2	4	3	0	62	2	16.89	0	0	0	0	0	0	0	25	26	3.12	11.16	1.51	79	438	8	15	46
2	1	2	4	3	0	62	2	21.51	0	0	0	0	0	0	0	32	24	9.61	7.05	1.75	80	141	28	24	83
2	1	2	4	1	1	64	2	22.67	0	0	0	1	0	0	0	35	57	8.7	4.79	3.08	88	484	25	33	78
2	0	1	4	1	0	31	1	17.9	0	0	1	0	0	0	0	34	29	15.14	13.54	0.77	89	406	10	16	49
2	0	1	4	1	1	62	2	22.23	0	0	1	0	0	0	0	36.1	50	7.88	6.65	0.74	90	306	10.2	11.8	60
2	0	1	2	1	0	33	1	17.72	0	0	0	0	0	0	0	26	38	10.09	7.16	2.29	92	236	46	32	58
2	1	1	4	1	0	71	2	19.56	0	0	0	0	0	0	0	45	27	7.08	5.28	1.23	95	196	11	16	71
2	1	1	4	2	1	41	1	20.31	0	0	0	0	0	0	0	39	23	5	3.59	0.64	97	288	12	15	73
2	0	1	4	1	0	64	2	23.44	0	0	0	0	1	0	0	40.7	32.48	5.56	3.54	1.21	100	323	17.4	15.3	112.1
2	0	2	4	1	1	70	2	23.51	0	0	1	0	0	0	0	48.1	35.8	4.94	3.93	0.78	100	118	11.6	27.9	70.4
2	0	2	4	1	1	53	1	13.34	0	0	0	0	0	0	0	31	28	5.13	3.57	0.93	101	120	13	61	103
2	0	1	4	1	1	56	1	21.08	0	0	0	0	0	0	0	41	46	13.42	2.98	9.15	102	59	9	37	96
2	1	2	4	1	0	51	1	19.23	0	0	0	0	0	0	0	40	29	6.17	4.54	1.2	103	403	13	25	63
2	0	1	4	2	1	55	1	21.83	0	0	0	0	0	0	0	38	23	4.96	4.46	0.15	103	320	49	28	68
2	0	1	2	1	0	55	1	29.3	0	0	0	0	0	0	0	38	21	10.03	6.18	2.93	103	280	21	15	112
2	0	2	4	1	1	43	1	21.48	0	0	0	0	0	0	0	39.1	25.2	8.8	6.25	1.74	103	288	6.4	14	79
2	1	2	4	4	1	57	1	25.78	0	0	0	0	0	0	0	44	23	4.24	2.47	1.05	104	145	9	20	120
2	1	2	3	3	0	32	1	14.06	0	0	0	0	0	0	0	34	31	5.13	3.04	1.63	104	477	16	44	55
2	0	1	4	1	1	58	1	20.07	0	0	0	0	0	0	0	30	43	64.06	2.5	1	109	326	8	16	98
2	1	1	3	3	0	54	1	22.95	0	0	0	0	0	0	0	26	49	3.11	2.01	0.42	111	102	10	23	84
2	1	2	4	3	1	61	2	17.72	1	1	0	0	0	0	0	41	26	12.31	10.59	1.08	111	279	11	20	72
2	1	1	2	1	0	44	1	20.57	0	0	0	0	0	0	0	47	20	14.21	12.1	1.06	112	218	21	21	53
2	1	1	2	3	0	29	1	18.67	0	0	0	0	0	0	0	35	23	4.25	3.66	0.26	112	88	16	22	52
2	0	2	2	1	0	60	2	22.04	0	0	0	0	0	0	0	42	29	5.05	3.12	1.32	114	419	11	22	74
2	0	2	2	1	0	30	1	18.03	0	1	0	0	0	0	0	29	37	6.3	5.34	0.37	116	256	18	45	56
2	1	1	2	3	0	65	2	23.44	0	0	0	0	0	0	0	41.3	22.1	3.19	1.82	1.03	116	265	31.1	28.7	59
2	1	1	2	2	0	36	1	22.58	0	0	0	0	0	0	0	38	31	6.58	5.22	0.96	118	397	27	28	71
2	1	2	2	2	0	67	2	21.94	0	0	1	0	1	0	0	37	23	3.46	1.59	1.3	118	215	14	25	56
2	1	1	3	1	0	23	1	17.26	0	0	0	0	0	0	0	32	22	6.11	4.79	0.7	118	173	59	34	49
2	1	2	4	4	1	68	2	23.78	0	0	0	0	0	0	0	44	25	2.95	1.56	1.17	119	225	15	18	47
2	1	2	4	4	0	62	2	22.58	0	0	0	0	1	0	1	46	28	6.05	4.05	1.57	121	347	9	20	61
2	0	1	4	1	0	66	2	24.45	0	0	0	0	0	0	0	40.8	23.4	10.82	4.24	3	121	207	20.1	28.6	83
2	0	1	4	1	0	59	1	18.61	0	0	0	0	0	0	0	32.6	52.8	3.62	1.86	1.47	121	254	16.8	30.4	88
2	0	1	2	1	0	56	1	19.05	0	0	0	0	0	0	0	41.5	29.38	6.11	3.5	2.16	122	203	10.2	15.5	83.1
2	1	1	2	2	0	38	1	18.37	0	0	0	0	0	0	0	31	21	3.7	1.64	1.52	123	410	41	26	58
2	1	2	3	1	0	32	1	19.07	0	0	1	0	0	0	0	44	29	4.97	3.74	0.61	124	251	8	16	85
2	0	1	4	1	0	82	2	18.73	0	0	0	0	1	0	0	41	48	8.15	4.31	2.53	125	343	7	36	83
2	1	2	1	1	0	62	2	17.97	0	0	0	0	0	0	0	47	29	6.19	4.17	1.18	125	268	12	16	74
2	1	1	4	2	0	25	1	19.22	0	0	0	0	0	0	0	43	30	4.06	2.05	1.46	125	293	65	65	43
2	1	2	4	1	0	69	2	22.67	0	0	0	0	0	0	0	41	23	5.73	4.01	1.07	125	309	12	32	53
2	1	2	4	3	1	26	1	21.87	0	0	0	0	0	0	0	45	32	4.25	3.15	0.53	126	213	16	31	50
2	0	2	4	1	0	43	1	20.17	0	0	0	0	0	0	0	37	29	6.45	4.31	1.41	126	358	7	14	56
2	1	1	1	2	0	72	2	18.62	0	0	0	0	0	0	0	43	22	30.21	27.96	1.12	126	297	33	20	84
2	0	1	4	1	1	66	2	18.59	0	0	0	0	0	0	0	33	27	10.38	7.58	1.44	127	398	18	21	53
2	0	2	2	1	0	43	1	16.82	0	0	0	0	0	0	0	41	31	4.19	2.59	1.05	127	377	77	39	62
2	0	1	4	3	0	31	1	16.8	0	0	0	0	0	0	0	44	26	6.17	3.86	1.86	128	354	8	15	61
2	1	2	3	1	0	36	1	19.31	0	0	0	0	0	0	0	42	28	6.27	4.35	1.36	128	257	31	30	50
2	1	2	4	1	1	23	1	17.19	0	0	1	0	0	0	0	47	21	3.7	2.7	0.61	128	187	20	19	50
2	1	1	4	1	0	73	2	19.59	0	0	0	0	0	0	0	37	36	8.19	6.46	1.05	128	134	35	117	68
2	0	1	4	1	1	61	2	23.72	0	0	0	0	0	0	0	43	53	53.97	5.92	1.02	129	194	11	8	93
2	1	1	4	2	1	71	2	22.77	0	0	0	0	1	0	0	45	30	4.7	2.72	1.08	130	609	36	26	86
2	0	2	4	1	0	32	1	25.08	0	0	1	0	0	0	0	45	27	8.37	5.91	1.85	130	322	14	16	58
2	1	2	1	2	0	40	1	23.11	0	1	1	0	0	0	0	49.4	30.7	4.45	2.05	1.25	130	305	21.3	23.9	60
2	0	1	4	1	1	25	1	25.64	0	0	0	0	0	0	0	44	26	13.18	4.25	8.44	132	172	22	12	58
2	0	1	2	2	0	57	1	23.34	1	1	0	1	1	0	0	40.8	34.9	7.38	5.92	0.61	132	210	11.1	18.4	103
2	1	2	4	3	1	65	2	21.87	0	0	0	1	0	0	0	36	26	10.39	9.53	0.61	133	245	11	17	69
2	1	1	2	4	0	61	2	23.92	0	0	0	0	0	0	0	47	23	5.05	3.49	1.03	133	242	19	29	74
2	0	2	2	1	0	38	1	23.98	0	0	0	0	0	0	0	47	35	7.26	4.32	2.29	134	395	13	21	63
2	0	1	4	2	0	38	1	30.12	0	0	0	0	0	0	0	48	23	4.23	2.6	1.07	135	187	13	33	69
2	0	2	3	3	0	52	1	23.53	0	0	1	0	1	0	0	47	22	3.64	1.97	0.71	135	223	23	23	62
2	0	2	1	1	0	47	1	19.53	0	0	1	0	0	0	0	47.7	25.69	10.91	8.39	1.31	135	280	6.6	14.8	49.8
2	0	2	4	1	0	47	1	27.39	0	0	0	0	0	0	0	46.4	25.43	7.37	5.09	1.43	135	409	13.4	15.5	71.1
2	1	2	2	4	0	76	2	16.65	0	0	1	0	0	0	0	45.8	27.52	8.38	3.95	3.56	135	199	18.9	22.9	88.4
2	0	1	4	1	0	49	1	21.3	0	0	0	0	0	0	0	44	32	6.92	3.99	1.85	137	335	18	26	75
2	0	2	4	1	1	61	2	22.91	0	0	0	0	0	0	0	39.7	28.53	8.79	3.55	3.32	137	228	7.5	19.9	97.9
2	0	1	4	1	0	59	1	26.81	0	0	0	0	1	0	0	37.6	20.19	5.82	3.33	1.99	137	163	8.7	12.4	89.6
2	1	1	4	3	1	60	2	34.48	1	0	0	0	1	0	1	40	29	13.47	9.69	2.93	138	125	13	17	73
2	1	1	4	4	1	62	2	23.74	0	0	0	0	1	0	0	49	33	6.65	5.07	1.11	139	236	22	19	55
2	0	2	4	1	0	64	2	20.7	0	0	0	0	0	0	0	43.2	19.1	4.28	2.58	0.91	139	136	12.7	17.4	69
2	1	1	1	2	0	43	1	25.01	1	1	0	0	0	0	0	51.4	24.38	6.34	4.79	0.99	141	175	33.3	24.4	84.4
2	0	1	3	1	0	58	1	20.75	1	1	0	0	1	0	0	49	25	6.18	4.29	1.33	142	157	17	22	87
2	1	1	2	2	0	54	1	23.51	1	1	1	0	0	0	0	41	23	6.55	4.51	1.17	143	251	10	14	76
2	0	1	4	2	0	61	2	23.44	1	1	1	0	0	0	0	45	24	5.63	3.3	1.9	144	290	20	29	72
2	0	1	4	1	1	48	1	19.96	0	0	0	0	0	0	0	34.5	24.95	15.9	12.84	1.53	144	309	6.2	10.6	81.8
2	0	2	3	1	0	69	2	31.11	0	0	1	1	1	0	0	46	26	8.13	4.28	2.92	145	318	17	16	71
2	1	1	2	2	0	46	1	16.14	1	0	0	0	0	0	0	46.1	21.8	5.27	3.17	1.26	145	266	12.8	14.6	77
2	0	2	3	3	0	45	1	20.08	0	0	0	0	0	0	0	50	26	6.06	3.55	2.07	146	203	9	18	55
2	1	2	4	1	1	52	1	24.22	0	0	0	0	0	0	0	45	37	5.6	3.52	1	146	293	12	19	100
2	0	2	1	2	0	57	1	23.44	0	0	1	0	0	0	0	47	26	3.66	0.81	2.16	147	239	15	18	84
2	0	1	2	1	0	46	1	19.88	1	0	0	0	0	0	0	45	28	7.34	4.48	2.32	147	374	15	18	79
2	0	2	4	1	1	52	1	21.91	0	0	1	0	0	0	0	45.4	29.68	3.51	1.53	1.62	147	200	17.7	22.5	54.9
2	0	2	2	1	0	73	2	30.44	0	0	0	0	0	0	0	45	35	7.2	4.1	2.67	148	170	16	21	77
2	0	1	4	1	1	72	2	23.53	1	0	0	0	0	0	0	39	34	7.91	4.35	2.48	148	266	13	23	70
2	1	1	2	1	0	49	1	20.55	0	0	0	0	0	0	0	41	33	4.61	2.84	1.08	151	153	15	25	70
2	0	1	2	1	0	59	1	24.02	0	0	0	0	0	0	0	46	27	8.77	4.59	2.92	151	308	21	25	109
2	0	1	1	3	0	56	1	21.77	0	0	0	0	0	0	0	44	23	7.49	4.06	2.65	152	146	53	32	75
2	0	2	2	1	0	52	1	19.53	0	0	0	0	0	0	0	43	29	7.46	4.65	2.24	152	306	8	14	97
2	0	1	2	1	0	42	1	23.39	0	0	0	0	0	0	0	46	28	7.9	4.38	2.89	152	392	17	23	85
2	0	1	4	1	0	41	1	18.42	1	1	0	0	0	0	0	49	24	5.89	3.89	1.44	152	270	27	22	88
2	0	1	3	1	0	68	2	20.2	0	0	0	0	0	0	0	36	28	7.2	2.09	2.8	154	218	14	25	62
2	0	1	2	1	0	64	2	21.47	0	0	0	0	0	0	0	47	26	9.41	5.07	3.24	154	237	14	24	78
2	0	1	2	1	0	72	2	20.76	0	0	0	0	0	0	0	44	37	4.74	3.62	0.96	155	204	18	24	86
2	0	1	4	1	0	65	2	18.73	1	1	0	0	0	0	0	45.2	31.12	5.95	2.87	2.46	155	257	9.8	16.1	68.3
2	0	2	2	1	0	52	1	26.31	0	0	0	0	0	0	0	44	36	4.18	1.96	1.79	157	150	73	71	57
2	1	2	2	3	0	58	1	22.68	1	1	0	0	0	0	0	43.7	20.91	6.66	3.83	1.75	157	211	22.7	23.3	94.8
2	1	1	1	4	0	51	1	23.18	1	1	1	0	0	0	0	42	31	8.16	5.21	2.06	158	430	12	18	85
2	0	1	2	2	0	46	1	23.38	0	0	0	0	0	0	0	46	22	17.86	13.08	3.59	159	246	19	11	79
2	0	1	4	1	1	67	2	21.01	0	0	0	0	1	0	0	46	24	6.99	5.25	1.2	160	177	17	11	83
2	1	1	3	1	0	51	1	24.91	0	0	0	0	0	0	0	39	27	9.2	6.73	1.6	163	110	22	14	96
2	0	1	3	2	0	68	2	23.88	1	0	0	0	0	0	0	42.6	29.1	4.67	2.47	1.41	165	178	15.3	16.8	71.5
2	0	1	2	1	0	62	2	26.89	1	1	0	0	1	0	0	49	25	12.5	8.22	3.53	166	292	27	21	97
2	0	1	4	1	0	52	1	21.13	1	0	0	0	0	0	0	47.5	25.78	9.06	6.63	1.32	169	303	10.2	14.4	76.9
2	0	1	1	1	0	84	2	22.79	0	0	0	0	1	0	0	47	31	6.99	3.78	1.74	171	193	14	25	68
2	0	1	4	2	0	51	1	23.81	0	0	0	1	1	0	0	51	24	7.82	4.72	2.3	177	264	23	19	91
